# Supplementary material for: Hybrids of Ixodes ricinus and Ixodes persulcatus ticks effectively acquire and transmit tick-borne encephalitis virus
Source: Front Cell Infect Microbiol. 2023 Jan 20;13:1104484. doi: 10.3389/fcimb.2023.1104484 (PMC9895388; doi:10.3389/fcimb.2023.1104484)
Supplement: Supplementary file 1 [file DataSheet_1.zip]

Archive with 1 entries (1 files):
- Supplementary tables.DOCX
